# Supplementary material for: Systematic contextual biases in SegmentNT potentially relevant to other nucleotide transformer models
Source: Nucleic Acids Res. 2026 Jul 20;54(14):gkag704. doi: 10.1093/nar/gkag704 (PMC13384254; doi:10.1093/nar/gkag704)
Supplement: gkag704_Supplemental_Files [file gkag704_supplemental_files.zip]

Archive with 3 entries (3 files):
- Supplemental_Figures_NAR.pdf
- Supplemental_Tables.xlsx
- Supplementary_data.7z
